# Supplementary material for: Mirabegron in Overactive Bladder and Its Role in Exit Strategy After Botulinum Toxin Treatment in Children
Source: Front Pediatr. 2022 Feb 18;9:801517. doi: 10.3389/fped.2021.801517 (PMC8894583; doi:10.3389/fped.2021.801517)
Supplement: Supplementary file 1 [file Table_1.XLSX]

## Sheet: Sheet1
patient no	Exit strategy	Gender	Diagnosis (IOAB, neuropathic bladder)	DOB	Age when Mirabegron treatment was started	Final tolerated Mirabegron Dose (25/50mg)	If combination – what anticholinergic	Current Mirabegron treatment status	Response to treatment	Description of letter	Last clinic check up date	Mirabegron treatment start Date	Most recent updated Mirabegron treatment date	Duration of Mirabegron treatment calculation (months)	Follow up (months)	BtA treatment date before Mirabegron therapy	Further BtA therapy treatment dates	BtA treatment date(s) after starting Mirabegron therapy	Duration between last botox use and commencement of Mirabegron (months)	Use of botox and last check up date duration (months)	Use of botox and treatment stop date (months)	Any side effcets – Yes /No	side effects	Next management option
1	Exit strategy	M	OAB	25/10/2003	13.7096	50mg	Botox injections, Solifenacin 10mg OD	ongoing	90-60% (partial response)	no wetting but urgency symptoms quite significant hence botox treatment, use in combination with botox increase effectiveness	2021-03-16	2017-07-07	2021-03-16	44.9333	44.9333	2016-12-01	Mar 2016, Dec 2016, Jan 2019, Sept 2020	Yes (10/1/2019)	7.26667	52.2	52.2	No		continue medication, clinic adult urology referral, botox treatment
2	Exit strategy	F	neuropathic bladder	2007-10-04	12.0082	50mg	Solifenacin 10mg OD	ongoing	50-90% (partial response)	still experiencing daytime wetting	2021-01-05	2019-10-04	2021-01-05	15.3	15.3	2015-05-08	no	No	53.6667	68.9667	68.9667	No		continue medication, clinic review, BP check, increase dose to 50mg if not improving with wetting symptoms
3		F	OAB	24/4/2002	17.4274	25mg		ongoing	90-60% (partial response)	continue medication, clinic review, BP check, bladder retraining, fluid regulation	2020-06-01	23/9/2019	2020-06-01	8.4	8.4			No				No
4	Exit strategy	F	OAB	14/11/2003	14.3973	50mg	Botox injections, Solifenacin 10mg OD	ongoing	>90% response (CR)	good response, consider reducing Mirabegron to 25mg, symptoms minimal, dry at night time, minimal wetting	2020-09-02	2018-04-04	2020-09-02	29.4	29.4	2017-02-02	No	No	14.2	43.6	43.6	No		continue medication, clinic adult urology referral, lose weight
5	exit strategy	F	OAB	23/12/2006	11.5342	25mg	Solifenacin 10mg OD	ongoing	100% (Complete response)	fully controlled of long standing daytime urgency and wetting	2020-08-04	2018-07-03	2020-08-04	25.4333	25.4333	2016-06-15	No	No	24.9333	50.3667	50.3667	No		continue medication, clinic review, BP check, bladder diary, nitrofurantoin prophylaxis, bladder retraining, USS bladder volume
6	exit strategy	F	neuropathic bladder	22/10/2008	10.5836	50mg	Botox injections, Oxybutynin 15mg OD	ongoing	Partial response	minimal day and night wetting, stopped of desmopressin due to thirst, hold urine up to 4 hours, lack of need to catheterisation	2021-03-24	21/5/2019	2021-03-24	22.4333	22.4333	2018-04-23	30/03/2017,16/10/17, 23/4/18	No	13.1	35.5333	35.5333	No		continue medication, clinic review, BP check, prophylactic antibiotics for recurrent UTI, increase urinary catheterisation frequency
7		M	OAB	2008-05-07	10.7425	50mg	Solifenacin 10mg OD	ongoing	<50% (no response)	symptoms have calmed signifantly in terms of bladder symptoms, slght amount of urgency and noturnal enuresis improved	2021-02-04	31/1/2019	2021-02-04	24.5	24.5			No				No		continue medication, clinic review, BP check, bladder retraining
8		M	OAB	26/03/2009	9.98904	50mg		ongoing	90-60% (partial response)	First time rash, after with side effects of headaches, Mirabegron was stopped, restarted back again on 2020 Oct, treatemnt stopped due to headaches as side effects, commence desmomelt for nocturnal polyuria, no daytime wetting episode	2020-09-08	20/3/2019	2020-09-08	17.9333	17.9333			No				yes	Headaches	stopped medication, clinic review, bladder diary, enuresis alarm and commence desmopressin 240mcg
9		F	OAB	2002-08-08	15.2603	50mg	Solifenacin 10mg OD	30/4/2019 (stopped due todrug ineffectiveness)	90-60% Partial response	stopped medication due ineffectiveness, Solifenacin 10mg stopped as flushing and drug ineffectiveness, review and discharge from clinic	17/12/2019	2017-11-07	2019-04-30	17.9667	25.6667			yes - 2				No
10		F	OAB	2005-05-02	12.5096	50mg	Botox injections, Solifenacin 10mg OD	stopped after botox	<50% (no response)	ongoing issue with day time wetting, commence onto botox injections and treatment	2020-03-11	2017-11-01	2019-07-10	20.5333	28.7			Yes (1/7/2019)				No		continue medication, clinic review, BP check, urodynamic studies and botox injections
11	Exit strategy	F	OAB	31/5/2007	11.5041	50mg	Solifenacin 10mg OD	ongoing	>90% response (CR)	improved considerably symptoms of day and night wetting	2021-04-21	2018-11-28	2021-04-21	29.1667	29.1667	2017-10-23	no	No	13.3667	42.5333	42.5333	No		continue medication, clinic review, BP check, bladder retraining, fluid regulation
12		F	OAB	30/09/2003	14.3507	50mg	Solifenacin 10mg OD	ongoing	>90% (complete response)	improved day time frequency and nighttime wetting	2019-02-06	2018-02-01	2019-02-06	12.3333	12.3333			No				No		continue medication, clinic review, BP check, bladder retraining
13		F	OAB	22/05/2002	17.2658	50mg	Solifenacin 10mg OD	ongoing	<50% (no response)	ongoing issue with day time wetting	27/01/2020	23/8/2019	27/01/2020	5.23333	5.23333			No				No		continue medication, clinic review, BP check, bladder diary
14	Exit strategy	F	OAB	2007-08-01	11.5151	25mg	Solifenacin 10mg OD	ongoing	>90% response (CR)	significant improvement in bladder symptoms, dampness during day time and once or twicw a weel and overnight remained dry, no nocturnal enuresis	2020-09-28	2019-02-02	2020-09-28	20.1333	20.1333	2016-11-21	No	No	26.7667	46.9	46.9	No		continue medication, clinic review, BP check, bladder retraining, fluid regulation
15	Exit strategy	F	OAB	2003-09-01	14.7699	50mg	Solifenacin 10mg OD	ongoing	100% (Complete response)	extremely happy with the response of the treatment, increase from 25mg to 50mg, decrease voiding day time drequency, dry at night	2021-01-06	2018-06-05	2021-01-06	31.5333	31.5333	2017-12-04	Yes-10	No	6.1	37.6333	37.6333	No		continue medication, clinic review, BP check, void volume diary, consider botox treatment
16		F	OAB	30/3/2001	16.5178	50mg	Solifenacin 10mg OD, Desmopressin 240mcg	ongoing	>90% (complete response)	some improvement with increase frequency micturation once every out, can hold longer for urgency, consider botox treatment next	2019-03-07	2017-10-01	2019-03-07	17.4	17.4			No				No		continue medication, clinic review, BP check, bladder retraining, fluid regulation
17	exit strategy	M	OAB	18/09/2007	11.9699	25mg		ongoing	90-60% (partial response)	day time frequency calmed, nocturnal enuresis perists, wet overnight, last clinic added 10mg Solifenacin	2019-12-11	2019-09-04	2019-12-11	3.26667	3.26667	2018-01-22	04/02/2016, 7/11/16, 22/1/18	No	19.6667	22.9333	22.9333	No		continue medication, clinic review, BP check, void volume diary
18	Exit strategy	M	OAB	25/1/2002	15.6822	50mg		ongoing	Partial response	symptoms of day and night time wetting persists but improved after cystoscopy and right STING procedure commenced, reduction of dose from 50mg to 25mg	2019-03-09	27/9/2017	2019-03-09	17.6	17.6	2016-06-15	22/08/2014,15/06/2016	No	15.6333	33.2333	33.2333	No		continue medication, clinic adult urology referral
19		M	OAB	27/2/2001	16.5123	50mg	Solifenacin 10mg OD, Desmopressin 480mcg	ongoing	>90% complete response with treatment continue	completely dry day and night time	29/10/2019	29/8/2017	29/10/2019	26.3667	26.3667			No				No		continue medication, clinic adult urology referral, social support for disability
20	Exit strategy	M	OAB	23/06/2008	9.95616	25mg	Solifenacin 10mg and desmopressin but didnt work- stopped	22/12/2019 (Stopped after s/e of Mirabegron	<50% (no response)	side effects of feeling nausea after taking Mirabegron, stopped treatment	2020-12-03	2018-06-05	2019-12-22	18.8333	30.4	2018-04-09	No	No	1.9	32.3	20.7333	Yes	Nausea	stopped medication, clinic review, discuss potential botox treatment
21		M	OAB	15/10/2008	9.70137	25mg	Solifenacin 10mg OD, Desmopressin 240mcg, botox injections	ongoing	< 50% (No response)	continue wetting day and night, poor compliance, extreme overactive small bladder, consider suprapubic/ urethral dynamics, botox injections?	2021-04-19	2018-06-26	2021-04-19	34.2667	34.2667			Yes (20/5/2019)				Yes	Abdo pain	continue medication, clinic review, BP check, bladder diary, abdominal pain so cant increase dose to 50 mg
22		M	OAB	24/8/2001	16.0877	50mg	Solifenacin 10mg OD	ongoing	<50% (no response)	improved daytime wetting, nocturnal enuresis 90% better, continue with bladder retraining program, botox provided partial response, so stopped treatment	2019-07-03	21/9/2017	2019-07-03	21.6667	21.6667			Yes (10/9/2018)				No		continue medication, clinic review, BP check, bladder retraining, fluid regulation, botox injections
23		M	OAB	2005-04-08	12.8274	25mg	Solifenacin 10mg OD, Desmopressin 240mcg	ongoing	>90% complete response with treatment continue	no wetting in day, can hold urine, urgency to void	2020-05-05	2018-02-01	2020-05-05	27.4667	27.4667			No				Yes	Light headaches, dizziness and disturbed vision (dose changed from 50mg to 25mg)	continue medication, clinic review, BP check, bladder retraining, light headaches, dizziness and disturbed vision (dose changed from 50mg to 25mg)
24		M	OAB	17/12/2001	15.4932	25mg	Solifenacin 10mg OD, Doxazosin 1mg OD	10/11/2017 (stopped due to side effects)	<50% (no response) stopped due to side effects	still experiencing daytime urgency, frequency and wetting, completion of bladder diary	23/1/2018	2017-06-11	2017-11-10	5.06667	7.53333			No				Yes	Generally unwell	continue medication, clinic review, BP check, void volume diary, botox injections, s/e: generally unwell
25	exit strategy	M	OAB	2005-05-05	12.0822	50mg	Solifenacin 10mg OD	ongoing	90-60% (partial response)	reduced daytime and night time wetting	2020-09-03	2017-06-01	2020-09-03	39.6667	39.6667	2016-06-28	No	No	11.2667	50.9333	50.9333	No		continue medication, clinic review, BP check, abdo x-ray for fecal impaction
26	exit strategy	F	neuropathic bladder	2006-11-01	13.0932	25mg	Botox injections, Solifenacin 10mg OD, Desmopressin 240mcg	ongoing	100% (Complete response)	??? FOLLOW UP ??? reduced daytime and night time wetting	2021-03-01	2019-12-02	2021-03-01	15.1667	15.1667	2016-11-07	No	Yes (3/10/2019)	37.3333	52.5	52.5	No		continue medication, clinic review, BP check, prophylactic antibiotics for recurrent UTI, increase urinary catheterisation frequency
27		M	OAB	2007-10-11	11.7918	25mg	Solifenacin 10mg OD	26/11/2019- good response	100% (Complete response)	stopped medication due to very good outcome, bladder symptoms improvement, no longer leaking, voiding every 2 hourly during day time	2020-05-26	24/7/2019	2019-11-26	4.16667	10.2333			No				no		stopped medication due to very good outcome, review and discharge from clinic
28		F	OAB	2004-02-07	13.9151	25mg		10/01/2019- good response	100% (Complete response)	stopped medication due to very good outcome, bladder symptoms improvement achieved	2019-10-01	2018-01-03	2019-01-10	12.4	21.2			No				no		stopped medication due to very good outcome, review and discharge from clinic
29	Exit strategy	M	neuropathic bladder	20/07/2004	13.8849	50mg	Solifenacin 10mg OD	ongoing	100% (Complete response)	Mostly dry between CIC, dry at night	2021-01-06	2018-06-05	2021-01-06	31.5333	31.5333	2017-12-04	14/11/2016, 5/6/2017, 4/12/2017	No	6.1	37.6333	37.6333	No		continue medication, clinic review, BP check, bladder diary, consider bladder augmentation
30		F	OAB	13/3/2009	9.47671	50mg	Solifenacin 10mg OD, Desmopressin 240mcg	Stopped after botox	90-60% (partial response)	pleased with patient's progress, dry at night over 50% and 70% longer periods of dry spells, good void of volumme of urine	2021-02-10	2018-09-01	2020-02-10	17.5667	29.7667			No				no		continue medication, clinic review, BP check, void volume diary, fluid regulation
31		M	OAB	2007-08-08	10.737	50mg	Solifenacin 10mg OD	ongoing	90-60% (partial response)	good response, symptoms minimal, dry at night time, minimal wetting	2020-09-08	2018-05-01	2020-09-08	28.7	28.7			No				no		continue medication, clinic review, BP check, bladder diary, fluid intake regulation
32		F	OAB	2008-05-08	9.7589	25mg		stop as completely better	100% (Complete response)	symptoms calmed sigficantly	2021-04-21	2018-02-07	2020-03-01	25.1	38.9667			No				yes	Chest pain	continue medication, clinic review, BP check, fluid regulation, changed from 50mg to 25mg due to chest pain as side effects
33		F	OAB	23/06/2010	8.96712	50mg	Solifenacin 10mg OD	ongoing	90-60% (partial response)	daytime symptoms improved however, conitnes with nocturnal enuresis, increase to 50mg	2020-11-23	2019-06-09	2020-11-23	17.7667	17.7667			No				no		continue medication, clinic review, BP check, bladder retraining
34		F	OAB	13/11/2007	9.16712	50mg	Desmopressin 240mcg, botox injections 300 units	stopped high BP	<50% (no response)	increased frequency voiding everyday 1-2 hours despite botox injection treatments	2021-02-09	2017-01-10	2017-04-01	2.7	49.7			Yes (3/6/2019)				yes	High BP	continue medication, clinic review, BP check, void volume diary, botox injections
35	exit strategy	M	OAB	26/09/2006	11.7342	50mg	Solifenacin 10mg OD, Desmopressin 60mcg, sertraline 100mg	ongoing	90-60% (partial response)	commence on setraline, improved symptoms significantly, PMH: autism	14/01/2020	18/6/2018	14/01/2020	19.1667	19.1667	2016-10-03	No	Yes (17/12/2018)	20.7667	39.9333	39.9333	No		continue medication, clinic review, BP check, fluid regulation
36		M	neuropathic bladder	23/10/2010	8.46849	50mg	oxybutynin 15mg OD	ongoing	90-60% (partial response)	less incidences with daytime wetting, usually dry at night, no UTI	2020-06-01	2019-04-10	2020-06-01	13.9333	13.9333			No				no		continue medication, clinic review, BP check, stop prophylactic antibiotics
37	Exit strategy	F	OAB	2007-02-10	11.7836	25mg	Solifenacin 10mg OD	ongoing	50-60% (partial response)	night time wetting resolved, continues to have frequency and urgency in the day	2020-09-10	2018-11-20	2020-09-10	22	22	2016-12-12	No	No	23.6	45.6	45.6	No		continue medication, clinic review, BP check, fluid regulation
38		F	OAB	30/12/2005	12.8411	50mg	Solifenacin 10mg OD	ongoing	90-60% (partial response)	symptoms have calmed signifantly in terms of bladder symptoms, urgency and noturnal enuresis improved	2021-04-22	30/10/2018	2021-04-22	30.1667	30.1667			No				no		continue medication, clinic review, BP check, bladder diary
39		M	OAB	28/07/2008	10.8712	25mg	Solifenacin 10mg OD, Desmopressin 240mcg	ongoing	90-60% (partial response)	symptoms calmed sigficantly	2021-02-23	2019-06-09	2021-02-23	20.8333	20.8333			No				no		continue medication, clinic review, BP check, bladder diary, enueresis alarm
40		M	neuropathic bladder	22/09/2007	11.2877	50mg	Solifenacin 10mg OD, Desmopressin 240mcg, botox injections (poor response)	stop as augmentation done	<50% (no response)	still experiencing day and night urinary incontinence	2019-06-25	2019-01-02	2019-06-25	5.8	5.8			Yes (1/7/2019) while awaiting autoaugmentation				no		continue medication, clinic review, BP check, autoaugmentation of bladder (procedure done on 27th January 2020)
41	exit strategy	M	OAB	18/9/2002	15.0219	50mg	Solifenacin 10mg OD	ongoing	<50% (no response)	Only botox treatment helps, bed wetting still persists, day time wetting never suffers	2021-04-01	22/9/2017	2021-04-01	42.9	42.9	2016-01-04	No	Yes (nov 2019)	20.9	63.8	63.8	No		continue medication, clinic review, BP check, void volume diary, botox injections, cystoscopy
													stopped twice once in july 2019, another in dec 2020 (augmentation)
